# Supplementary material for: Morphology and phylogeny of two acotylean flatworms (Platyhelminthes, Polycladida) from the genera Cryptophallus and Limnoplana in the South China Sea
Source: Zookeys. 2026 Mar 30;1275:211–27. doi: 10.3897/zookeys.1275.180665 (PMC13054336; doi:10.3897/zookeys.1275.180665)
Supplement: XML Treatment for Cryptophallus [file zookeys.1275.180665-treatment1.xml]

<!DOCTYPE tp:taxon-treatment
  PUBLIC "-//TaxonX//DTD Taxonomic Treatment Publishing DTD v0 20100105//EN" "tax-treatment-NSO.dtd">
<tp:taxon-treatment xmlns:tp="http://www.plazi.org/taxpub"><tp:treatment-meta><kwd-group><label>Taxon classification</label><kwd>
                <named-content content-type="kingdom">Animalia</named-content>
              </kwd><kwd>
                <named-content content-type="order">Polycladida</named-content>
              </kwd><kwd>
                <named-content content-type="family">Pseudostylochidae</named-content>
              </kwd></kwd-group><mixed-citation publication-type="journal"><person-group><name><surname>Liu</surname><given-names>Hai-Long</given-names></name><name><surname>He</surname><given-names>Bing-Bing</given-names></name><name><surname>Li</surname><given-names>Shuang-Fei</given-names></name><name><surname>Wang</surname><given-names>An-Tai</given-names></name><name><surname>Hu</surname><given-names>Zhang-Li</given-names></name><name><surname>Zhang</surname><given-names>Yu</given-names></name></person-group><article-title>Morphology and phylogeny of two acotylean flatworms (<tp:taxon-name><tp:taxon-name-part taxon-name-part-type="phylum" reg="Platyhelminthes">Platyhelminthes</tp:taxon-name-part></tp:taxon-name>, <tp:taxon-name><tp:taxon-name-part taxon-name-part-type="order" reg="Polycladida">Polycladida</tp:taxon-name-part></tp:taxon-name>) from the genera <italic><tp:taxon-name><tp:taxon-name-part taxon-name-part-type="genus" reg="Cryptophallus">Cryptophallus</tp:taxon-name-part></tp:taxon-name></italic> and <italic><tp:taxon-name><tp:taxon-name-part taxon-name-part-type="genus" reg="Limnoplana">Limnoplana</tp:taxon-name-part></tp:taxon-name></italic> in the South China Sea</article-title><source>Zookeys</source><day>30</day><month>03</month><year>2026</year><volume>1275</volume><fpage>211</fpage><lpage>227</lpage><pub-id pub-id-type="doi">10.3897/zookeys.1275.180665</pub-id></mixed-citation></tp:treatment-meta><tp:nomenclature><tp:taxon-name><object-id xmlns:xlink="http://www.w3.org/1999/xlink" content-type="arpha" xlink:type="simple">78AC0032-E967-5B52-ADD3-9C232EBD40D1</object-id>
                    		<tp:taxon-name-part taxon-name-part-type="genus" reg="Cryptophallus">Cryptophallus</tp:taxon-name-part>
                    	</tp:taxon-name><tp:taxon-authority>Bock, 1913</tp:taxon-authority></tp:nomenclature><tp:treatment-sec sec-type="Type species"><title>Type species.</title><p><italic><tp:taxon-name><tp:taxon-name-part taxon-name-part-type="genus" reg="Cryptophallus">Cryptophallus</tp:taxon-name-part> <tp:taxon-name-part taxon-name-part-type="species" reg="wahlbergi">wahlbergi</tp:taxon-name-part></tp:taxon-name></italic> Bock, 1913.</p></tp:treatment-sec><tp:treatment-sec sec-type="Emended diagnosis"><title>Emended diagnosis.</title><p><italic><tp:taxon-name><tp:taxon-name-part taxon-name-part-type="genus" reg="Cryptophallus">Cryptophallus</tp:taxon-name-part></tp:taxon-name></italic> is characterized by: i) the presence of small knob-like tentacles; ii) the presence of tentacular, cerebro-frontal, and marginal eyespots; iii) the male copulatory apparatus not enclosed by a muscular bulb and situated beneath the posterior end of the pharynx, with spermiducal bulbs and a small prostatic vesicle, the latter lined with a smooth or slightly folded epithelium and positioned vertically above a wide, conical, unarmed penis papilla; and iv) ductus vaginalis and vagina externa opening into a common pore.</p></tp:treatment-sec><tp:treatment-sec sec-type="Remarks"><title>Remarks.</title><p>In its original description, the genus <italic><tp:taxon-name><tp:taxon-name-part taxon-name-part-type="genus" reg="Cryptophallus">Cryptophallus</tp:taxon-name-part></tp:taxon-name></italic> included seven species: <italic><tp:taxon-name><tp:taxon-name-part taxon-name-part-type="genus" reg="Cryptophallus">Cryptophallus</tp:taxon-name-part> <tp:taxon-name-part taxon-name-part-type="species" reg="wahlbergi">wahlbergi</tp:taxon-name-part></tp:taxon-name></italic> Bock, 1913, <italic><tp:taxon-name><tp:taxon-name-part taxon-name-part-type="genus" reg="Cryptophallus">Cryptophallus</tp:taxon-name-part> <tp:taxon-name-part taxon-name-part-type="species" reg="bartschi">bartschi</tp:taxon-name-part></tp:taxon-name></italic> Kaburaki, 1923, <italic><tp:taxon-name><tp:taxon-name-part taxon-name-part-type="genus" reg="Cryptophallus">Cryptophallus</tp:taxon-name-part> <tp:taxon-name-part taxon-name-part-type="species" reg="sondaicus">sondaicus</tp:taxon-name-part></tp:taxon-name></italic> Bock, 1925, <italic><tp:taxon-name><tp:taxon-name-part taxon-name-part-type="genus" reg="Cryptophallus">Cryptophallus</tp:taxon-name-part> <tp:taxon-name-part taxon-name-part-type="species" reg="magnus">magnus</tp:taxon-name-part></tp:taxon-name></italic> Freeman, 1933, <italic><tp:taxon-name><tp:taxon-name-part taxon-name-part-type="genus" reg="Cryptophallus">Cryptophallus</tp:taxon-name-part> <tp:taxon-name-part taxon-name-part-type="species" reg="eximius">eximius</tp:taxon-name-part></tp:taxon-name></italic> Kato, 1937, <italic><tp:taxon-name><tp:taxon-name-part taxon-name-part-type="genus" reg="Cryptophallus">Cryptophallus</tp:taxon-name-part> <tp:taxon-name-part taxon-name-part-type="species" reg="aegypticus">aegypticus</tp:taxon-name-part></tp:taxon-name></italic> Melouk, 1940, and <italic><tp:taxon-name><tp:taxon-name-part taxon-name-part-type="genus" reg="Cryptophallus">Cryptophallus</tp:taxon-name-part> <tp:taxon-name-part taxon-name-part-type="species" reg="japonicus">japonicus</tp:taxon-name-part></tp:taxon-name></italic> Kato, 1944. <italic><tp:taxon-name><tp:taxon-name-part taxon-name-part-type="genus" reg="Cryptophallus">Cryptophallus</tp:taxon-name-part> <tp:taxon-name-part taxon-name-part-type="species" reg="magnus">magnus</tp:taxon-name-part></tp:taxon-name></italic> has been recognized as a synonym of <italic><tp:taxon-name><tp:taxon-name-part taxon-name-part-type="genus" reg="Kaburakia">Kaburakia</tp:taxon-name-part> <tp:taxon-name-part taxon-name-part-type="species" reg="excelsa">excelsa</tp:taxon-name-part></tp:taxon-name></italic> Bock, 1925 (<xref ref-type="bibr" rid="B16">Kato 1937</xref>). <xref ref-type="bibr" rid="B8">Faubel (1983)</xref> reassigned <italic><tp:taxon-name><tp:taxon-name-part taxon-name-part-type="genus" reg="Cryptophallus">C.</tp:taxon-name-part> <tp:taxon-name-part taxon-name-part-type="species" reg="aegypticus">aegypticus</tp:taxon-name-part></tp:taxon-name></italic>, <italic><tp:taxon-name><tp:taxon-name-part taxon-name-part-type="genus" reg="Cryptophallus">C.</tp:taxon-name-part> <tp:taxon-name-part taxon-name-part-type="species" reg="eximius">eximius</tp:taxon-name-part></tp:taxon-name></italic>, and <italic><tp:taxon-name><tp:taxon-name-part taxon-name-part-type="genus" reg="Cryptophallus">C.</tp:taxon-name-part> <tp:taxon-name-part taxon-name-part-type="species" reg="bartschi">bartschi</tp:taxon-name-part></tp:taxon-name></italic> to the family <tp:taxon-name><tp:taxon-name-part taxon-name-part-type="family" reg="Callioplanidae">Callioplanidae</tp:taxon-name-part></tp:taxon-name> Hyman, 1953, a family characterized by a smooth or somewhat wavy inner epithelium of the prostatic vesicle. While the remaining two species, <italic><tp:taxon-name><tp:taxon-name-part taxon-name-part-type="genus" reg="Cryptophallus">C.</tp:taxon-name-part> <tp:taxon-name-part taxon-name-part-type="species" reg="wahlbergi">wahlbergi</tp:taxon-name-part></tp:taxon-name></italic> and <italic><tp:taxon-name><tp:taxon-name-part taxon-name-part-type="genus" reg="Cryptophallus">C.</tp:taxon-name-part> <tp:taxon-name-part taxon-name-part-type="species" reg="sondaicus">sondaicus</tp:taxon-name-part></tp:taxon-name></italic>, had been placed in the family <tp:taxon-name><tp:taxon-name-part taxon-name-part-type="family" reg="Pseudostylochidae">Pseudostylochidae</tp:taxon-name-part></tp:taxon-name> Faubel, 1983, in which the inner epithelium of the prostatic vesicle is tubularly chambered. Within <tp:taxon-name><tp:taxon-name-part taxon-name-part-type="family" reg="Callioplanidae">Callioplanidae</tp:taxon-name-part></tp:taxon-name>, he further assigned <italic><tp:taxon-name><tp:taxon-name-part taxon-name-part-type="genus" reg="Cryptophallus">C.</tp:taxon-name-part> <tp:taxon-name-part taxon-name-part-type="species" reg="aegypticus">aegypticus</tp:taxon-name-part></tp:taxon-name></italic> and <italic><tp:taxon-name><tp:taxon-name-part taxon-name-part-type="genus" reg="Cryptophallus">C.</tp:taxon-name-part> <tp:taxon-name-part taxon-name-part-type="species" reg="eximius">eximius</tp:taxon-name-part></tp:taxon-name></italic> to the genus <italic><tp:taxon-name><tp:taxon-name-part taxon-name-part-type="genus" reg="Trigonoporus">Trigonoporus</tp:taxon-name-part></tp:taxon-name></italic> Lang, 1884, with the ductus vaginalis opening to the exterior well behind the female pore, and assigned <italic><tp:taxon-name><tp:taxon-name-part taxon-name-part-type="genus" reg="Cryptophallus">C.</tp:taxon-name-part> <tp:taxon-name-part taxon-name-part-type="species" reg="bartschi">bartschi</tp:taxon-name-part></tp:taxon-name></italic> to the genus <italic><tp:taxon-name><tp:taxon-name-part taxon-name-part-type="genus" reg="Tokiphallus">Tokiphallus</tp:taxon-name-part></tp:taxon-name></italic> Faubel, 1983, based on the male apparatus being enclosed in a common muscular bulb. However, our review of the original descriptions shows that Faubel’s statement of the ductus vaginalis was incorrect. In fact, in the original descriptions of <italic><tp:taxon-name><tp:taxon-name-part taxon-name-part-type="genus" reg="Cryptophallus">C.</tp:taxon-name-part> <tp:taxon-name-part taxon-name-part-type="species" reg="aegypticus">aegypticus</tp:taxon-name-part></tp:taxon-name></italic> and <italic><tp:taxon-name><tp:taxon-name-part taxon-name-part-type="genus" reg="Cryptophallus">C.</tp:taxon-name-part> <tp:taxon-name-part taxon-name-part-type="species" reg="eximius">eximius</tp:taxon-name-part></tp:taxon-name></italic>, the authors clearly stated that the ductus vaginalis and vagina externa open into a common pore, which was also illustrated in the schematic figures of the copulatory apparatus of <italic><tp:taxon-name><tp:taxon-name-part taxon-name-part-type="genus" reg="Cryptophallus">C.</tp:taxon-name-part> <tp:taxon-name-part taxon-name-part-type="species" reg="aegypticus">aegypticus</tp:taxon-name-part></tp:taxon-name></italic> (<xref ref-type="bibr" rid="B22">Melouk 1940</xref>: fig. 5) and <italic><tp:taxon-name><tp:taxon-name-part taxon-name-part-type="genus" reg="Cryptophallus">C.</tp:taxon-name-part> <tp:taxon-name-part taxon-name-part-type="species" reg="eximius">eximius</tp:taxon-name-part></tp:taxon-name></italic> (<xref ref-type="bibr" rid="B16">Kato 1937</xref>: fig. 11). In addition, <italic><tp:taxon-name><tp:taxon-name-part taxon-name-part-type="genus" reg="Cryptophallus">C.</tp:taxon-name-part> <tp:taxon-name-part taxon-name-part-type="species" reg="wahlbergi">wahlbergi</tp:taxon-name-part></tp:taxon-name></italic> and <italic><tp:taxon-name><tp:taxon-name-part taxon-name-part-type="genus" reg="Cryptophallus">C.</tp:taxon-name-part> <tp:taxon-name-part taxon-name-part-type="species" reg="sondaicus">sondaicus</tp:taxon-name-part></tp:taxon-name></italic> were originally described as having small folds in the proximal part of the prostatic vesicle (see <xref ref-type="bibr" rid="B4">Bock 1913</xref>, <xref ref-type="bibr" rid="B5">1925</xref>), and thus do not possess a “tubularly chambered” epithelium. Therefore, Faubel’s classification of <italic><tp:taxon-name><tp:taxon-name-part taxon-name-part-type="genus" reg="Cryptophallus">C.</tp:taxon-name-part> <tp:taxon-name-part taxon-name-part-type="species" reg="wahlbergi">wahlbergi</tp:taxon-name-part></tp:taxon-name></italic> and <italic><tp:taxon-name><tp:taxon-name-part taxon-name-part-type="genus" reg="Cryptophallus">C.</tp:taxon-name-part> <tp:taxon-name-part taxon-name-part-type="species" reg="sondaicus">sondaicus</tp:taxon-name-part></tp:taxon-name></italic> appears to be inaccurate. Taken together, we suggest that <italic><tp:taxon-name><tp:taxon-name-part taxon-name-part-type="genus" reg="Cryptophallus">C.</tp:taxon-name-part> <tp:taxon-name-part taxon-name-part-type="species" reg="aegypticus">aegypticus</tp:taxon-name-part></tp:taxon-name></italic>, <italic><tp:taxon-name><tp:taxon-name-part taxon-name-part-type="genus" reg="Cryptophallus">C.</tp:taxon-name-part> <tp:taxon-name-part taxon-name-part-type="species" reg="eximius">eximius</tp:taxon-name-part></tp:taxon-name></italic>, <italic><tp:taxon-name><tp:taxon-name-part taxon-name-part-type="genus" reg="Cryptophallus">C.</tp:taxon-name-part> <tp:taxon-name-part taxon-name-part-type="species" reg="wahlbergi">wahlbergi</tp:taxon-name-part></tp:taxon-name></italic> and <italic><tp:taxon-name><tp:taxon-name-part taxon-name-part-type="genus" reg="Cryptophallus">C.</tp:taxon-name-part> <tp:taxon-name-part taxon-name-part-type="species" reg="sondaicus">sondaicus</tp:taxon-name-part></tp:taxon-name></italic> should be returned to <italic><tp:taxon-name><tp:taxon-name-part taxon-name-part-type="genus" reg="Cryptophallus">Cryptophallus</tp:taxon-name-part></tp:taxon-name></italic>. Although <italic><tp:taxon-name><tp:taxon-name-part taxon-name-part-type="genus" reg="Cryptophallus">C.</tp:taxon-name-part> <tp:taxon-name-part taxon-name-part-type="species" reg="bartschi">bartschi</tp:taxon-name-part></tp:taxon-name></italic> differs from <italic><tp:taxon-name><tp:taxon-name-part taxon-name-part-type="genus" reg="Cryptophallus">Cryptophallus</tp:taxon-name-part></tp:taxon-name></italic> in having the male apparatus enclosed in a common muscular bulb and the male copulatory organ positioned slightly posterior to the pharyngeal cavity (<xref ref-type="bibr" rid="B14">Kaburaki 1923</xref>), whether these characteristics are sufficient to classify it as a different genus (<italic><tp:taxon-name><tp:taxon-name-part taxon-name-part-type="genus" reg="Tokiphallus">Tokiphallus</tp:taxon-name-part></tp:taxon-name></italic>) still requires further investigation.</p></tp:treatment-sec><ref-list><ref id="B16"><mixed-citation xmlns:xlink="http://www.w3.org/1999/xlink" xlink:type="simple">Kato K (1937) Thirteen new polyclads from Misaki. Japanese Journal of Zoology 7: 347–371.</mixed-citation></ref><ref id="B8"><mixed-citation xmlns:xlink="http://www.w3.org/1999/xlink" xlink:type="simple">Faubel A (1983) The <tp:taxon-name><tp:taxon-name-part taxon-name-part-type="order">Polycladida</tp:taxon-name-part></tp:taxon-name>, <tp:taxon-name><tp:taxon-name-part taxon-name-part-type="class">Turbellaria</tp:taxon-name-part></tp:taxon-name> Proposal and establishment of a new system Part I. The Acotylea. Mitteilungen aus dem Hamburgischen Zoologischen Museum und Institut 80: 17–121.</mixed-citation></ref><ref id="B22"><mixed-citation xmlns:xlink="http://www.w3.org/1999/xlink" xlink:type="simple">Melouk M (1940) A new polyclad from the Red Sea <italic><tp:taxon-name><tp:taxon-name-part taxon-name-part-type="genus">Cryptophallus</tp:taxon-name-part> <tp:taxon-name-part taxon-name-part-type="species">aegypticus</tp:taxon-name-part></tp:taxon-name></italic> nov. spec. Bulletin of the Faculty of Science, Fouad I University 22: 39–51.</mixed-citation></ref><ref id="B4"><mixed-citation xmlns:xlink="http://www.w3.org/1999/xlink" xlink:type="simple">Bock S (1913) Studien über Polycladen. Zoologiska Bidrag från Uppsala 2: 31–344.</mixed-citation></ref><ref id="B5"><mixed-citation xmlns:xlink="http://www.w3.org/1999/xlink" xlink:type="simple">Bock S (1925) Papers from Dr. Th. Mortensen’s Pacific Expedition 1914–1916. XXVII. Planarians, Pt. IV. New stylochids. Videnskabelige Meddelelser fra Dansk naturhistorisk Forening i Kjøbenhavn 79: 97–184.</mixed-citation></ref><ref id="B14"><mixed-citation xmlns:xlink="http://www.w3.org/1999/xlink" xlink:type="simple">Kaburaki T (1923) The polyclad turbellarians from the Philippine Islands. Bulletin of the United States Nations Museum 100: 635–649.</mixed-citation></ref></ref-list></tp:taxon-treatment>
