# Supplementary material for: Morphology and phylogeny of two acotylean flatworms (Platyhelminthes, Polycladida) from the genera Cryptophallus and Limnoplana in the South China Sea
Source: Zookeys. 2026 Mar 30;1275:211–27. doi: 10.3897/zookeys.1275.180665 (PMC13054336; doi:10.3897/zookeys.1275.180665)
Supplement: XML Treatment for Cryptophallus sinensis [file zookeys.1275.180665-treatment2.xml]

<!DOCTYPE tp:taxon-treatment
  PUBLIC "-//TaxonX//DTD Taxonomic Treatment Publishing DTD v0 20100105//EN" "tax-treatment-NSO.dtd">
<tp:taxon-treatment xmlns:tp="http://www.plazi.org/taxpub"><tp:treatment-meta><kwd-group><label>Taxon classification</label><kwd>
                <named-content content-type="kingdom">Animalia</named-content>
              </kwd><kwd>
                <named-content content-type="order">Polycladida</named-content>
              </kwd><kwd>
                <named-content content-type="family">Pseudostylochidae</named-content>
              </kwd></kwd-group><mixed-citation publication-type="journal"><person-group><name><surname>Liu</surname><given-names>Hai-Long</given-names></name><name><surname>He</surname><given-names>Bing-Bing</given-names></name><name><surname>Li</surname><given-names>Shuang-Fei</given-names></name><name><surname>Wang</surname><given-names>An-Tai</given-names></name><name><surname>Hu</surname><given-names>Zhang-Li</given-names></name><name><surname>Zhang</surname><given-names>Yu</given-names></name></person-group><article-title>Morphology and phylogeny of two acotylean flatworms (<tp:taxon-name><tp:taxon-name-part taxon-name-part-type="phylum" reg="Platyhelminthes">Platyhelminthes</tp:taxon-name-part></tp:taxon-name>, <tp:taxon-name><tp:taxon-name-part taxon-name-part-type="order" reg="Polycladida">Polycladida</tp:taxon-name-part></tp:taxon-name>) from the genera <italic><tp:taxon-name><tp:taxon-name-part taxon-name-part-type="genus" reg="Cryptophallus">Cryptophallus</tp:taxon-name-part></tp:taxon-name></italic> and <italic><tp:taxon-name><tp:taxon-name-part taxon-name-part-type="genus" reg="Limnoplana">Limnoplana</tp:taxon-name-part></tp:taxon-name></italic> in the South China Sea</article-title><source>Zookeys</source><day>30</day><month>03</month><year>2026</year><volume>1275</volume><fpage>211</fpage><lpage>227</lpage><pub-id pub-id-type="doi">10.3897/zookeys.1275.180665</pub-id></mixed-citation></tp:treatment-meta><tp:nomenclature><tp:taxon-name><object-id xmlns:xlink="http://www.w3.org/1999/xlink" content-type="arpha" xlink:type="simple">6ECB32CB-53A5-5312-9EFE-67B9D6151956</object-id>
                    		<tp:taxon-name-part taxon-name-part-type="genus" reg="Cryptophallus">Cryptophallus</tp:taxon-name-part> <tp:taxon-name-part taxon-name-part-type="species" reg="sinensis">sinensis</tp:taxon-name-part>
                    	
                    		<object-id xmlns:xlink="http://www.w3.org/1999/xlink" content-type="zoobank" xlink:type="simple">https://zoobank.org/C0A65789-DADB-430D-84FF-8D50849AC9EE</object-id>
                    	</tp:taxon-name><tp:taxon-authority>Liu</tp:taxon-authority><tp:taxon-status xmlns:xlink="http://www.w3.org/1999/xlink" xlink:type="simple">sp. nov.</tp:taxon-status><xref ref-type="fig" rid="F1">Figs 1</xref><xref ref-type="fig" rid="F2">, 2</xref></tp:nomenclature><tp:treatment-sec sec-type="Etymology"><title>Etymology.</title><p>The specific name is an adjective derived from the Latin <italic>sinensis</italic>, meaning “Chinese”, referring to the species being found in Chinese waters.</p></tp:treatment-sec><tp:treatment-sec sec-type="Material examined"><title>Material examined.</title><p><bold><italic>Holotype</italic></bold>:China • hermaphrodite; Guangdong Province, Huidong; <named-content xmlns:xlink="http://www.w3.org/1999/xlink" content-type="dwc:verbatimCoordinates" xlink:type="simple">22°44.95'N, 114°45.05'E</named-content>; 15 Apr. 2025; Hai-Long Liu leg.; sagittal sections on 8 slides; GenBank accession: PZ111956 (<abbrev xmlns:xlink="http://www.w3.org/1999/xlink" xlink:title="cytochrome c oxidase subunit I" xlink:type="simple">COI</abbrev>), PZ111958 (<abbrev xmlns:xlink="http://www.w3.org/1999/xlink" xlink:title="16S rDNA" xlink:type="simple">16S</abbrev>), PZ112129 (<abbrev xmlns:xlink="http://www.w3.org/1999/xlink" xlink:title="18S rDNA" xlink:type="simple">18S</abbrev>) and PZ112134 (<abbrev xmlns:xlink="http://www.w3.org/1999/xlink" xlink:title="28S rDNA" xlink:type="simple">28S</abbrev>); MBM288501.<bold><italic>Paratypes</italic></bold>:China • hermaphrodite; same data as for holotype; sagittal sections on 7 slides; GenBank accession: PZ111959 (<abbrev xmlns:xlink="http://www.w3.org/1999/xlink" xlink:title="16S rDNA" xlink:type="simple">16S</abbrev>), PZ112130 (<abbrev xmlns:xlink="http://www.w3.org/1999/xlink" xlink:title="18S rDNA" xlink:type="simple">18S</abbrev>) and PZ112135 (<abbrev xmlns:xlink="http://www.w3.org/1999/xlink" xlink:title="28S rDNA" xlink:type="simple">28S</abbrev>); MBM288502.</p></tp:treatment-sec><tp:treatment-sec sec-type="Description"><title>Description.</title><p>Body is elongate oval, both ends are round (Fig. <xref ref-type="fig" rid="F1">1A, B</xref>). Anesthetized specimens are 31–25 mm in length and 15 mm in width. Dorsal surface is grayish brown, slightly darker in the median (Fig. <xref ref-type="fig" rid="F1">1A</xref>), and the ventral paler. The extreme marginal of body is colorless. Brain and genital regions are reddish. A pair of small knob-like nuchal tentacles are located 6 mm from the anterior end and 1.7 mm apart from each other. Each has 5–8 tentacular eyespots. Numerous cerebral eyespots form a crowded cluster, within which two groups can be faintly distinguished (Fig. <xref ref-type="fig" rid="F1">1C</xref>). Frontal eyespots are scattered over the anterior end of the body (Fig. <xref ref-type="fig" rid="F1">1C</xref>). Marginal eyespots are distributed around the entire body.</p><fig id="F1" position="float" orientation="portrait"><object-id xmlns:xlink="http://www.w3.org/1999/xlink" content-type="doi" xlink:type="simple">10.3897/zookeys.1275.180665.figure1</object-id><object-id xmlns:xlink="http://www.w3.org/1999/xlink" content-type="arpha" xlink:type="simple">B0ED78E0-E85C-55EC-A3D9-D2F5290A20E3</object-id><label>Figure 1.</label><caption><p><italic><tp:taxon-name><tp:taxon-name-part taxon-name-part-type="genus" reg="Cryptophallus">Cryptophallus</tp:taxon-name-part> <tp:taxon-name-part taxon-name-part-type="species" reg="sinensis">sinensis</tp:taxon-name-part></tp:taxon-name></italic> sp. nov., photographs taken in anesthetized specimens. <bold>A</bold>. Dorsal view; <bold>B</bold>. Ventral view; <bold>C</bold>. Eyespots arrangement (white arrows indicating tentacular eyespot and marginal eyespot; dashed ellipse showing cerebral eyespot). Abbreviations: ce = cerebral eyespot, fg = female gonopore, m = mouth, me = marginal eyespot, mg = male gonopore, ph = pharynx, te = tentacular eyespot, u = uteri, vd = vasa deferntia. Scale bars: 10 mm (<bold>A</bold>); 5 mm (<bold>B</bold>); 1 mm (<bold>C</bold>).</p></caption><graphic xmlns:xlink="http://www.w3.org/1999/xlink" xlink:href="zookeys-1275-211_article-180665__-g001.jpg" id="oo_1573647.jpg" position="float" orientation="portrait" xlink:type="simple"><uri content-type="original_file" xlink:type="simple">https://binary.pensoft.net/fig/1573647</uri></graphic></fig><p>A ruffled pharynx is located at the center of the body, measuring 18–22 mm in length (Fig. <xref ref-type="fig" rid="F1">1B</xref>). The mouth is located in the posterior region of the pharynx, approximately 5 mm from the posterior end of the pharynx (Fig. <xref ref-type="fig" rid="F1">1B</xref>). The male pore is 6 mm from the posterior end of the body, and the female pore opens 2.5 mm behind the male pore (Fig. <xref ref-type="fig" rid="F1">1B</xref>).</p><p>The male copulatory apparatus is not enclosed by a muscular bulb and is comprised of the spermiducal bulbs, a free prostatic vesicle, and an unarmed penis papilla. A pair of vasa deferntia run ventrally along the outer sides of the uteri, and extend anteriorly to the region posterior to the brain (Fig. <xref ref-type="fig" rid="F1">1B</xref>). With the musculature slightly increasing in thickness in the distal part, they develop into elongate tubular spermiducal bulbs that are difficult to distinguish from the vasa deferntia as separate organs. They converge near the proximal end of the prostatic vesicle to form an ejaculatory duct. The prostatic vesicle is very small and club-shaped, located beneath the posterior end of the pharynx, and positioned nearly vertically to the base of the penis (Fig. <xref ref-type="fig" rid="F2">2A, E</xref>). The prostatic vesicle is lined with a simple ciliated epithelium and bears small epithelial folds at its proximal end (Fig. <xref ref-type="fig" rid="F2">2C</xref>). The prostatic duct joins the ejaculatory duct near the tip of the penis papilla (Fig. <xref ref-type="fig" rid="F2">2A, E</xref>). A wide, conical penis projects vertically into the male atrium, which is lined with ciliated epithelium (Fig. <xref ref-type="fig" rid="F2">2A, E</xref>).</p><fig id="F2" position="float" orientation="portrait"><object-id xmlns:xlink="http://www.w3.org/1999/xlink" content-type="doi" xlink:type="simple">10.3897/zookeys.1275.180665.figure2</object-id><object-id xmlns:xlink="http://www.w3.org/1999/xlink" content-type="arpha" xlink:type="simple">CA2C50CB-5F7E-5913-B3F3-9466499C9B44</object-id><label>Figure 2.</label><caption><p><italic><tp:taxon-name><tp:taxon-name-part taxon-name-part-type="genus" reg="Cryptophallus">Cryptophallus</tp:taxon-name-part> <tp:taxon-name-part taxon-name-part-type="species" reg="sinensis">sinensis</tp:taxon-name-part></tp:taxon-name></italic> sp. nov., sagittal sections (<bold>A–D</bold>) and schematic diagram (<bold>E</bold>). <bold>A</bold>. Male copulatory apparatus; <bold>B</bold>. Female copulatory apparatus; <bold>C</bold>. Prostatic vesicle; <bold>D</bold>. Vagina; <bold>E</bold>. Schematic diagram of copulatory complex. Abbreviations: cg = cement glands, cov = common oviduct, dv = ductus vaginalis, <abbrev xmlns:xlink="http://www.w3.org/1999/xlink" xlink:title="ejaculatory duct" xlink:type="simple">ed</abbrev> = ejaculatory duct, fg = female gonopore, ma = male atrium, mg = male gonopore, pd = prostatic duct, ph = pharynx, pp = penis papilla, pv = prostatic vesicle, spb = spermiducal bulbs, v = vagina. Scale bars: 200 µm (<bold>A–E</bold>).</p></caption><graphic xmlns:xlink="http://www.w3.org/1999/xlink" xlink:href="zookeys-1275-211_article-180665__-g002.jpg" id="oo_1573648.jpg" position="float" orientation="portrait" xlink:type="simple"><uri content-type="original_file" xlink:type="simple">https://binary.pensoft.net/fig/1573648</uri></graphic></fig><p>Ovaries are situated dorsally. A pair of coiled uteri commence from the level of anterior end of the pharynx and run posteriorly along both sides of the pharynx (Fig. <xref ref-type="fig" rid="F1">1B</xref>). The female copulatory apparatus is generally similar to that of other species in the genus, comprising a ductus vaginalis that lacks an outer opening of its own and opens together with the vagina into a common antrum (Fig. <xref ref-type="fig" rid="F2">2B, E</xref>). The vagina extends upward from the female genital pore for a moderate distance, then runs anteriorly parallel to the ventral side of the body, curves sharply upwards and backwards, and after a short distance unite in a common oviduct (Fig. <xref ref-type="fig" rid="F2">2B, D</xref>). Beyond this point, the ductus vaginalis loops back towards the female antrum (Fig. <xref ref-type="fig" rid="F2">2B, E</xref>). In the sharply upward-curving portion of the vagina, it is twisted into a distinct spiral coil, making approximately five complete turns (Fig. <xref ref-type="fig" rid="F2">2D</xref>). Cement glands are stained with acid fuchsin, empty into the portions of the vagina that run parallel to the ventral side of the body and that curve sharply upward (Fig. <xref ref-type="fig" rid="F2">2B, D, E</xref>).</p></tp:treatment-sec><tp:treatment-sec sec-type="Distribution"><title>Distribution.</title><p>Huidong, Guangdong, China; Singapore.</p></tp:treatment-sec><tp:treatment-sec sec-type="Habitat"><title>Habitat.</title><p>Intertidal, under the stone.</p></tp:treatment-sec><tp:treatment-sec sec-type="Molecular phylogeny"><title>Molecular phylogeny.</title><p><italic><tp:taxon-name><tp:taxon-name-part taxon-name-part-type="genus" reg="Cryptophallus">Cryptophallus</tp:taxon-name-part> <tp:taxon-name-part taxon-name-part-type="species" reg="sinensis">sinensis</tp:taxon-name-part></tp:taxon-name></italic> sp. nov. is sister to a clade composed of <italic><tp:taxon-name><tp:taxon-name-part taxon-name-part-type="genus" reg="Leptostylochus">Leptostylochus</tp:taxon-name-part> <tp:taxon-name-part taxon-name-part-type="uncertainty-rank">cf.</tp:taxon-name-part> <tp:taxon-name-part taxon-name-part-type="species" reg="gracilis">gracilis</tp:taxon-name-part></tp:taxon-name></italic> and <italic><tp:taxon-name><tp:taxon-name-part taxon-name-part-type="genus" reg="Leptostylochus">Leptostylochus</tp:taxon-name-part> <tp:taxon-name-part taxon-name-part-type="species" reg="victoriensis">victoriensis</tp:taxon-name-part></tp:taxon-name></italic> with poor support (51/0.54) and nested within <tp:taxon-name><tp:taxon-name-part taxon-name-part-type="superfamily" reg="Stylochoidea">Stylochoidea</tp:taxon-name-part></tp:taxon-name> (Fig. <xref ref-type="fig" rid="F5">5</xref>; Suppl. material <xref ref-type="supplementary-material" rid="S1">1</xref>: fig. S1).</p></tp:treatment-sec><tp:treatment-sec sec-type="Remarks"><title>Remarks.</title><p>As aforementioned, the revised genus currently comprises five species. <italic><tp:taxon-name><tp:taxon-name-part taxon-name-part-type="genus" reg="Cryptophallus">Cryptophallus</tp:taxon-name-part> <tp:taxon-name-part taxon-name-part-type="species" reg="sinensis">sinensis</tp:taxon-name-part></tp:taxon-name></italic> sp. nov. can be distinguished from its four congeners (except <italic><tp:taxon-name><tp:taxon-name-part taxon-name-part-type="genus" reg="Cryptophallus">C.</tp:taxon-name-part> <tp:taxon-name-part taxon-name-part-type="species" reg="japonicus">japonicus</tp:taxon-name-part></tp:taxon-name></italic>) by having a grayish-brown dorsal pattern with darker in the median region (Table <xref ref-type="table" rid="T1">1</xref>). Additionally, the new species has fewer tentacular eyespots (5–8) than those in <italic><tp:taxon-name><tp:taxon-name-part taxon-name-part-type="genus" reg="Cryptophallus">C.</tp:taxon-name-part> <tp:taxon-name-part taxon-name-part-type="species" reg="eximius">eximius</tp:taxon-name-part></tp:taxon-name></italic>, <italic><tp:taxon-name><tp:taxon-name-part taxon-name-part-type="genus" reg="Cryptophallus">C.</tp:taxon-name-part> <tp:taxon-name-part taxon-name-part-type="species" reg="sondaicus">sondaicus</tp:taxon-name-part></tp:taxon-name></italic>, and <italic><tp:taxon-name><tp:taxon-name-part taxon-name-part-type="genus" reg="Cryptophallus">C.</tp:taxon-name-part> <tp:taxon-name-part taxon-name-part-type="species" reg="wahlbergi">wahlbergi</tp:taxon-name-part></tp:taxon-name></italic> (all &gt; 13, Table <xref ref-type="table" rid="T1">1</xref>). In <italic><tp:taxon-name><tp:taxon-name-part taxon-name-part-type="genus" reg="Cryptophallus">C.</tp:taxon-name-part> <tp:taxon-name-part taxon-name-part-type="species" reg="aegypticus">aegypticus</tp:taxon-name-part></tp:taxon-name></italic> and <italic><tp:taxon-name><tp:taxon-name-part taxon-name-part-type="genus" reg="Cryptophallus">C.</tp:taxon-name-part> <tp:taxon-name-part taxon-name-part-type="species" reg="sondaicus">sondaicus</tp:taxon-name-part></tp:taxon-name></italic>, the ejaculatory duct and prostatic duct open separately at the distal end of the penis, whereas in <italic><tp:taxon-name><tp:taxon-name-part taxon-name-part-type="genus" reg="Cryptophallus">C.</tp:taxon-name-part> <tp:taxon-name-part taxon-name-part-type="species" reg="sinensis">sinensis</tp:taxon-name-part></tp:taxon-name></italic> sp. nov. the ejaculatory duct connects distally to the prostatic duct (Table <xref ref-type="table" rid="T1">1</xref>). Furthermore, <italic><tp:taxon-name><tp:taxon-name-part taxon-name-part-type="genus" reg="Cryptophallus">C.</tp:taxon-name-part> <tp:taxon-name-part taxon-name-part-type="species" reg="eximius">eximius</tp:taxon-name-part></tp:taxon-name></italic> has the mouth opening in the anterior part of the body; <italic><tp:taxon-name><tp:taxon-name-part taxon-name-part-type="genus" reg="Cryptophallus">C.</tp:taxon-name-part> <tp:taxon-name-part taxon-name-part-type="species" reg="wahlbergi">wahlbergi</tp:taxon-name-part></tp:taxon-name></italic> possesses a prostatic vesicle with a proximally enlarged lumen (<xref ref-type="bibr" rid="B4">Bock 1913</xref>: textfig. 13), and <italic><tp:taxon-name><tp:taxon-name-part taxon-name-part-type="genus" reg="Cryptophallus">C.</tp:taxon-name-part> <tp:taxon-name-part taxon-name-part-type="species" reg="sondaicus">sondaicus</tp:taxon-name-part></tp:taxon-name></italic> presents a rudimentary duct connected with the ductus vaginalis, which further distinguish these congeners from <italic><tp:taxon-name><tp:taxon-name-part taxon-name-part-type="genus" reg="Cryptophallus">C.</tp:taxon-name-part> <tp:taxon-name-part taxon-name-part-type="species" reg="sinensis">sinensis</tp:taxon-name-part></tp:taxon-name></italic> sp. nov. (Table <xref ref-type="table" rid="T1">1</xref>). <italic><tp:taxon-name><tp:taxon-name-part taxon-name-part-type="genus" reg="Cryptophallus">Cryptophallus</tp:taxon-name-part> <tp:taxon-name-part taxon-name-part-type="species" reg="sinensis">sinensis</tp:taxon-name-part></tp:taxon-name></italic> sp. nov. differs from <italic><tp:taxon-name><tp:taxon-name-part taxon-name-part-type="genus" reg="Cryptophallus">C.</tp:taxon-name-part> <tp:taxon-name-part taxon-name-part-type="species" reg="japonicus">japonicus</tp:taxon-name-part></tp:taxon-name></italic> by its body color (grayish-brown dorsal pattern vs. light silvery black) and the arrangement of the cerebral eyespots (two scarcely separate clusters vs. a single cluster) (Table <xref ref-type="table" rid="T1">1</xref>). In addition, the middle portion of the vagina forms a distinct spiral coil with approximately five complete turns in the new species, while in <italic><tp:taxon-name><tp:taxon-name-part taxon-name-part-type="genus" reg="Cryptophallus">C.</tp:taxon-name-part> <tp:taxon-name-part taxon-name-part-type="species" reg="japonicus">japonicus</tp:taxon-name-part></tp:taxon-name></italic> it is raised to nine (<xref ref-type="bibr" rid="B17">Kato 1938</xref>: fig. 6).</p><table-wrap id="T1" position="float" orientation="portrait"><label>Table 1.</label><caption><p>Comparison of morphological characters between species of <italic><tp:taxon-name><tp:taxon-name-part taxon-name-part-type="genus" reg="Cryptophallus">Cryptophallus</tp:taxon-name-part></tp:taxon-name></italic>.</p></caption><table><tbody><tr><th rowspan="1" colspan="1">Species</th><th rowspan="1" colspan="1">
                      <italic>
                        <tp:taxon-name><tp:taxon-name-part taxon-name-part-type="genus" reg="Cryptophallus">C.</tp:taxon-name-part> <tp:taxon-name-part taxon-name-part-type="species" reg="aegypticus">aegypticus</tp:taxon-name-part></tp:taxon-name>
                      </italic>
                    </th><th rowspan="1" colspan="1">
                      <italic>
                        <tp:taxon-name><tp:taxon-name-part taxon-name-part-type="genus" reg="Cryptophallus">C.</tp:taxon-name-part> <tp:taxon-name-part taxon-name-part-type="species" reg="eximius">eximius</tp:taxon-name-part></tp:taxon-name>
                      </italic>
                    </th><th rowspan="1" colspan="1">
                      <italic>
                        <tp:taxon-name><tp:taxon-name-part taxon-name-part-type="genus" reg="Cryptophallus">C.</tp:taxon-name-part> <tp:taxon-name-part taxon-name-part-type="species" reg="sondaicus">sondaicus</tp:taxon-name-part></tp:taxon-name>
                      </italic>
                    </th><th rowspan="1" colspan="1">
                      <italic>
                        <tp:taxon-name><tp:taxon-name-part taxon-name-part-type="genus" reg="Cryptophallus">C.</tp:taxon-name-part> <tp:taxon-name-part taxon-name-part-type="species" reg="wahlbergi">wahlbergi</tp:taxon-name-part></tp:taxon-name>
                      </italic>
                    </th><th rowspan="1" colspan="1"><italic><tp:taxon-name><tp:taxon-name-part taxon-name-part-type="genus" reg="Cryptophallus">C.</tp:taxon-name-part> <tp:taxon-name-part taxon-name-part-type="species" reg="sinensis">sinensis</tp:taxon-name-part></tp:taxon-name></italic> sp. nov.</th><th rowspan="1" colspan="1">
                      <italic>
                        <tp:taxon-name><tp:taxon-name-part taxon-name-part-type="genus" reg="Cryptophallus">C.</tp:taxon-name-part> <tp:taxon-name-part taxon-name-part-type="species" reg="japonicus">japonicus</tp:taxon-name-part></tp:taxon-name>
                      </italic>
                    </th></tr><tr><td rowspan="1" colspan="1">Body size (mm)</td><td rowspan="1" colspan="1">20–65 × 12–35; 62 (mature)</td><td rowspan="1" colspan="1">50 × 30 (preserved state)</td><td rowspan="1" colspan="1">40 × 20.5</td><td rowspan="1" colspan="1">40 × 21</td><td rowspan="1" colspan="1">31–25 × 15 (anesthetized state)</td><td rowspan="1" colspan="1">40 × 20</td></tr><tr><td rowspan="1" colspan="1">Color pattern</td><td rowspan="1" colspan="1">uniformly light creamy</td><td rowspan="1" colspan="1">uniformly grayish brown</td><td rowspan="1" colspan="1">uniformly dark grey- brown without concentration of the median line</td><td rowspan="1" colspan="1">uniformly dark brown</td><td rowspan="1" colspan="1">grayish brown, darker in the median</td><td rowspan="1" colspan="1">Light silvery black, darker in the median</td></tr><tr><td rowspan="1" colspan="1">Cerebral eyespots</td><td rowspan="1" colspan="1">two scarcely separate clusters</td><td rowspan="1" colspan="1">a single cluster</td><td rowspan="1" colspan="1">two scarcely separate clusters</td><td rowspan="1" colspan="1">a single cluster</td><td rowspan="1" colspan="1">two scarcely separate clusters</td><td rowspan="1" colspan="1">a single cluster</td></tr><tr><td rowspan="1" colspan="1">Tentacular eyespots</td><td rowspan="1" colspan="1">6–8, underneath tentacular knobs</td><td rowspan="1" colspan="1">about 13</td><td rowspan="1" colspan="1">about 20, underneath tentacular knobs</td><td rowspan="1" colspan="1">about 13 (Textfig. 12a) underneath tentacular knobs</td><td rowspan="1" colspan="1">5–8, within the tentacular knobs</td><td rowspan="1" colspan="1">4–5, underneath tentacular knobs</td></tr><tr><td rowspan="1" colspan="1">Mouth</td><td rowspan="1" colspan="1">near posterior third of body</td><td rowspan="1" colspan="1">anterior part of the body</td><td rowspan="1" colspan="1">near posterior fourth of body</td><td rowspan="1" colspan="1">near posterior fourth of body</td><td rowspan="1" colspan="1">near posterior fourth of body</td><td rowspan="1" colspan="1">near posterior third of body</td></tr><tr><td rowspan="1" colspan="1">Male and female reproductive anatomy</td><td rowspan="1" colspan="1">pv: small, lined with smooth epithelium; ejaculatory duct and prostatic duct open separately at the distal end of penis; rudimentary duct connected with the ductus vaginalis absent</td><td rowspan="1" colspan="1">pv: small, lined with smooth epithelium; ejaculatory duct connects to prostatic duct at the distal end of penis; rudimentary duct connected with the ductus vaginalis absent</td><td rowspan="1" colspan="1">pv: small, lined with small epithelial folds at its proximal end; ejaculatory duct and prostatic duct open separately at the distal end of penis; rudimentary duct connected with the ductus vaginalis present</td><td rowspan="1" colspan="1">pv: relatively large, with a proximally enlarged lumen and lined with small epithelial folds; ejaculatory duct connects to prostatic duct at the distal end of penis; rudimentary duct connected with the ductus vaginalis absent</td><td rowspan="1" colspan="1">pv: small, lined with small epithelial folds at its proximal end; ejaculatory duct connects to prostatic duct at the distal end of penis; rudimentary duct connected with the ductus vaginalis absent</td><td rowspan="1" colspan="1">pv: small, lined with smooth epithelium; ejaculatory duct connects to prostatic duct at the distal end of penis; rudimentary duct connected with the ductus vaginalis absent</td></tr><tr><td rowspan="1" colspan="1">Type locality</td><td rowspan="1" colspan="1">Gulf of Suez</td><td rowspan="1" colspan="1">Japan</td><td rowspan="1" colspan="1">Amboina</td><td rowspan="1" colspan="1">South Africa</td><td rowspan="1" colspan="1">China</td><td rowspan="1" colspan="1">Japan</td></tr><tr><td rowspan="1" colspan="1">Reference</td><td rowspan="1" colspan="1">
                      <xref ref-type="bibr" rid="B22">Melouk 1940</xref>
                    </td><td rowspan="1" colspan="1">
                      <xref ref-type="bibr" rid="B16">Kato 1937</xref>
                    </td><td rowspan="1" colspan="1">
                      <xref ref-type="bibr" rid="B5">Bock 1925</xref>
                    </td><td rowspan="1" colspan="1">
                      <xref ref-type="bibr" rid="B4">Bock 1913</xref>
                    </td><td rowspan="1" colspan="1">This study</td><td rowspan="1" colspan="1"><xref ref-type="bibr" rid="B17">Kato 1938</xref>, <xref ref-type="bibr" rid="B18">1944</xref></td></tr></tbody></table></table-wrap><p>The <abbrev xmlns:xlink="http://www.w3.org/1999/xlink" xlink:title="28S rDNA" xlink:type="simple">28S</abbrev> rDNA sequence of <italic><tp:taxon-name><tp:taxon-name-part taxon-name-part-type="genus" reg="Cryptophallus">C.</tp:taxon-name-part> <tp:taxon-name-part taxon-name-part-type="species" reg="sinensis">sinensis</tp:taxon-name-part></tp:taxon-name></italic> sp. nov. shows high similarity with that of Acotylea 9 (ZRC.PLA.0269, ZRC.PLA.0273) collected from Singapore (<xref ref-type="bibr" rid="B24">Ong and Tong 2018</xref>; <xref ref-type="bibr" rid="B7">Diong et al. 2025</xref>), with BLAST identities of 99.89% (<ext-link xmlns:xlink="http://www.w3.org/1999/xlink" xlink:href="PQ863117" ext-link-type="gen" xlink:type="simple">PQ863117</ext-link>) and 99.79% (<ext-link xmlns:xlink="http://www.w3.org/1999/xlink" xlink:href="PQ863131" ext-link-type="gen" xlink:type="simple">PQ863131</ext-link>), respectively. By contrast, the sequence identity between the two Singaporean Acotylea 9 specimens was 99.39%. This level of intraspecific sequence variation, together with the matching color pattern (see fig. 16A, B in <xref ref-type="bibr" rid="B24">Ong and Tong 2018</xref>) suggest that these specimens may be conspecific. Nevertheless, we acknowledge that this hypothesis should be further tested using additional molecular markers and detailed comparisons of internal morphology, due to the limited ability of <abbrev xmlns:xlink="http://www.w3.org/1999/xlink" xlink:title="28S rDNA" xlink:type="simple">28S</abbrev> rDNA to distinguish species (<xref ref-type="bibr" rid="B25">Oya and Kajihara 2017</xref>).</p><sec sec-type="Family Limnostylochidae Faubel, 1983" id="sec5"><title>Family <tp:taxon-name><tp:taxon-name-part taxon-name-part-type="family" reg="Limnostylochidae">Limnostylochidae</tp:taxon-name-part></tp:taxon-name> Faubel, 1983</title><p>
                <bold>Genus <italic><tp:taxon-name><tp:taxon-name-part taxon-name-part-type="genus" reg="Limnoplana">Limnoplana</tp:taxon-name-part></tp:taxon-name></italic> Faubel, 1983</bold>
              </p></sec></tp:treatment-sec><tp:treatment-sec><!--Section generated to contain objects referenced in tp:taxon-treatment.--><fig id="F5" position="float" orientation="portrait"><object-id xmlns:xlink="http://www.w3.org/1999/xlink" content-type="doi" xlink:type="simple">10.3897/zookeys.1275.180665.figure5</object-id><object-id xmlns:xlink="http://www.w3.org/1999/xlink" content-type="arpha" xlink:type="simple">0D7F39AB-C8CA-55FA-8918-A99208493C95</object-id><label>Figure 5.</label><caption><p>Bayesian phylogenetic tree based on a concatenated dataset of partial <abbrev xmlns:xlink="http://www.w3.org/1999/xlink" xlink:title="18S rDNA" xlink:type="simple">18S</abbrev>, <abbrev xmlns:xlink="http://www.w3.org/1999/xlink" xlink:title="28S rDNA" xlink:type="simple">28S</abbrev>, <abbrev xmlns:xlink="http://www.w3.org/1999/xlink" xlink:title="16S rDNA" xlink:type="simple">16S</abbrev> and <abbrev xmlns:xlink="http://www.w3.org/1999/xlink" xlink:title="cytochrome c oxidase subunit I" xlink:type="simple">COI</abbrev> sequences. Numbers near nodes are posterior probability (PP ≥ 0.8) and bootstrap value (BS ≥ 90%), respectively.</p></caption><graphic xmlns:xlink="http://www.w3.org/1999/xlink" xlink:href="zookeys-1275-211_article-180665__-g005.jpg" id="oo_1573651.jpg" position="float" orientation="portrait" xlink:type="simple"><uri content-type="original_file" xlink:type="simple">https://binary.pensoft.net/fig/1573651</uri></graphic></fig><supplementary-material xmlns:xlink="http://www.w3.org/1999/xlink" id="S1" position="float" orientation="portrait" xlink:type="simple"><object-id content-type="doi" xlink:type="simple">10.3897/zookeys.1275.180665.suppl1</object-id><object-id content-type="arpha" xlink:type="simple">B346AEEC-789D-5AA3-B9E1-2D8681AB88E2</object-id><label>Supplementary material 1</label><caption><p>Suplementary tables and figures</p></caption><statement content-type="dataType"><label>Data type</label><p>docx</p></statement><statement content-type="notes"><label>Explanation note</label><p><bold>table SS1</bold>. List of primers used in this study. <bold>table S2</bold>. List of species included in the molecular phylogenetic analyses. <bold>figure S1</bold>. Maximum-likelihood tree based on a concatenated dataset of partial <abbrev xlink:title="18S rDNA" xlink:type="simple">18S</abbrev>, <abbrev xlink:title="28S rDNA" xlink:type="simple">28S</abbrev>, <abbrev xlink:title="16S rDNA" xlink:type="simple">16S</abbrev> and <abbrev xlink:title="cytochrome c oxidase subunit I" xlink:type="simple">COI</abbrev> sequences.</p></statement><media xlink:href="zookeys-1275-211_article-180665__-s001.docx" mimetype="application" mime-subtype="vnd.openxmlformats-officedocument.wordprocessingml.document" position="float" orientation="portrait" id="oo_1573652.docx" xlink:type="simple"><uri content-type="original_file" xlink:type="simple">https://binary.pensoft.net/file/1573652</uri></media><permissions><license xlink:type="simple"><license-p>This dataset is made available under the Open Database License (<ext-link ext-link-type="uri" xlink:href="http://opendatacommons.org/licenses/odbl/1.0/" xlink:type="simple">http://opendatacommons.org/licenses/odbl/1.0/</ext-link>). The Open Database License (ODbL) is a license agreement intended to allow users to freely share, modify, and use this Dataset while maintaining this same freedom for others, provided that the original source and author(s) are credited.</license-p></license></permissions><attrib specific-use="authors"> Hai-Long Liu, Bing-Bing He, Shuang-Fei Li, An-Tai Wang, Zhang-Li Hu, Yu Zhang</attrib></supplementary-material></tp:treatment-sec><ref-list><ref id="B22"><mixed-citation xmlns:xlink="http://www.w3.org/1999/xlink" xlink:type="simple">Melouk M (1940) A new polyclad from the Red Sea <italic><tp:taxon-name><tp:taxon-name-part taxon-name-part-type="genus">Cryptophallus</tp:taxon-name-part> <tp:taxon-name-part taxon-name-part-type="species">aegypticus</tp:taxon-name-part></tp:taxon-name></italic> nov. spec. Bulletin of the Faculty of Science, Fouad I University 22: 39–51.</mixed-citation></ref><ref id="B16"><mixed-citation xmlns:xlink="http://www.w3.org/1999/xlink" xlink:type="simple">Kato K (1937) Thirteen new polyclads from Misaki. Japanese Journal of Zoology 7: 347–371.</mixed-citation></ref><ref id="B5"><mixed-citation xmlns:xlink="http://www.w3.org/1999/xlink" xlink:type="simple">Bock S (1925) Papers from Dr. Th. Mortensen’s Pacific Expedition 1914–1916. XXVII. Planarians, Pt. IV. New stylochids. Videnskabelige Meddelelser fra Dansk naturhistorisk Forening i Kjøbenhavn 79: 97–184.</mixed-citation></ref><ref id="B4"><mixed-citation xmlns:xlink="http://www.w3.org/1999/xlink" xlink:type="simple">Bock S (1913) Studien über Polycladen. Zoologiska Bidrag från Uppsala 2: 31–344.</mixed-citation></ref><ref id="B17"><mixed-citation xmlns:xlink="http://www.w3.org/1999/xlink" xlink:type="simple">Kato K (1938) Polyclads from Seto, middle Japan. Japanese Journal of Zoology 7: 577–593.</mixed-citation></ref><ref id="B18"><mixed-citation xmlns:xlink="http://www.w3.org/1999/xlink" xlink:type="simple">Kato K (1944) <tp:taxon-name><tp:taxon-name-part taxon-name-part-type="order">Polycladida</tp:taxon-name-part></tp:taxon-name> of Japan. Journal of Sigenkagaku Kenkyusyo 1: 257–319.</mixed-citation></ref><ref id="B24"><mixed-citation xmlns:xlink="http://www.w3.org/1999/xlink" xlink:type="simple">Ong RS, Tong SJ (2018) A preliminary checklist and photographic catalogue of polyclad flatworms recorded from Singapore. Nature in Singapore 11: 77–125.</mixed-citation></ref><ref id="B7"><mixed-citation xmlns:xlink="http://www.w3.org/1999/xlink" xlink:type="simple">Diong SYJ, Ong RS, Tong SJ, Raquib T, Ip YCA, Huang D, Chang JJM (2025) Flatworms of Singapore: molecular phylogeny of <tp:taxon-name><tp:taxon-name-part taxon-name-part-type="order">Polycladida</tp:taxon-name-part></tp:taxon-name> (<tp:taxon-name><tp:taxon-name-part taxon-name-part-type="phylum">Platyhelminthes</tp:taxon-name-part></tp:taxon-name>: <tp:taxon-name><tp:taxon-name-part taxon-name-part-type="subphylum">Rhabditophora</tp:taxon-name-part></tp:taxon-name>) and an annotated checklist of <tp:taxon-name><tp:taxon-name-part taxon-name-part-type="suborder">Cotylea</tp:taxon-name-part></tp:taxon-name> species. The Raffles Bulletin of Zoology 73: 348–384. <ext-link xlink:href="10.26107/RBZ-2025-0025" ext-link-type="doi" xlink:type="simple">https://doi.org/10.26107/RBZ-2025-0025</ext-link></mixed-citation></ref><ref id="B25"><mixed-citation xmlns:xlink="http://www.w3.org/1999/xlink" xlink:type="simple">Oya Y, Kajihara H (2017) Description of a new <italic><tp:taxon-name><tp:taxon-name-part taxon-name-part-type="genus">Notocomplana</tp:taxon-name-part></tp:taxon-name></italic> species (<tp:taxon-name><tp:taxon-name-part taxon-name-part-type="phylum">Platyhelminthes</tp:taxon-name-part></tp:taxon-name>: Acotylea), new combination and new records of <tp:taxon-name><tp:taxon-name-part taxon-name-part-type="order">Polycladida</tp:taxon-name-part></tp:taxon-name> from the northeastern Sea of Japan, with a comparison of two different barcoding markers. Zootaxa 4282(3): 526–542. <ext-link xlink:href="10.11646/zootaxa.4282.3.6" ext-link-type="doi" xlink:type="simple">https://doi.org/10.11646/zootaxa.4282.3.6</ext-link></mixed-citation></ref></ref-list></tp:taxon-treatment>
