# Supplementary material for: Morphology and phylogeny of two acotylean flatworms (Platyhelminthes, Polycladida) from the genera Cryptophallus and Limnoplana in the South China Sea
Source: Zookeys. 2026 Mar 30;1275:211–27. doi: 10.3897/zookeys.1275.180665 (PMC13054336; doi:10.3897/zookeys.1275.180665)
Supplement: XML Treatment for Limnoplana obscuriviridis [file zookeys.1275.180665-treatment3.xml]

<!DOCTYPE tp:taxon-treatment
  PUBLIC "-//TaxonX//DTD Taxonomic Treatment Publishing DTD v0 20100105//EN" "tax-treatment-NSO.dtd">
<tp:taxon-treatment xmlns:tp="http://www.plazi.org/taxpub"><tp:treatment-meta><kwd-group><label>Taxon classification</label><kwd>
                <named-content content-type="kingdom">Animalia</named-content>
              </kwd><kwd>
                <named-content content-type="order">Polycladida</named-content>
              </kwd><kwd>
                <named-content content-type="family">Limnostylochidae</named-content>
              </kwd></kwd-group><mixed-citation publication-type="journal"><person-group><name><surname>Liu</surname><given-names>Hai-Long</given-names></name><name><surname>He</surname><given-names>Bing-Bing</given-names></name><name><surname>Li</surname><given-names>Shuang-Fei</given-names></name><name><surname>Wang</surname><given-names>An-Tai</given-names></name><name><surname>Hu</surname><given-names>Zhang-Li</given-names></name><name><surname>Zhang</surname><given-names>Yu</given-names></name></person-group><article-title>Morphology and phylogeny of two acotylean flatworms (<tp:taxon-name><tp:taxon-name-part taxon-name-part-type="phylum" reg="Platyhelminthes">Platyhelminthes</tp:taxon-name-part></tp:taxon-name>, <tp:taxon-name><tp:taxon-name-part taxon-name-part-type="order" reg="Polycladida">Polycladida</tp:taxon-name-part></tp:taxon-name>) from the genera <italic><tp:taxon-name><tp:taxon-name-part taxon-name-part-type="genus" reg="Cryptophallus">Cryptophallus</tp:taxon-name-part></tp:taxon-name></italic> and <italic><tp:taxon-name><tp:taxon-name-part taxon-name-part-type="genus" reg="Limnoplana">Limnoplana</tp:taxon-name-part></tp:taxon-name></italic> in the South China Sea</article-title><source>Zookeys</source><day>30</day><month>03</month><year>2026</year><volume>1275</volume><fpage>211</fpage><lpage>227</lpage><pub-id pub-id-type="doi">10.3897/zookeys.1275.180665</pub-id></mixed-citation></tp:treatment-meta><tp:nomenclature><tp:taxon-name><object-id xmlns:xlink="http://www.w3.org/1999/xlink" content-type="arpha" xlink:type="simple">1890092E-7799-5F07-8F75-F4135CC93F3F</object-id>
                    		<tp:taxon-name-part taxon-name-part-type="genus" reg="Limnoplana">Limnoplana</tp:taxon-name-part> <tp:taxon-name-part taxon-name-part-type="species" reg="obscuriviridis">obscuriviridis</tp:taxon-name-part>
                    	
                    		<object-id xmlns:xlink="http://www.w3.org/1999/xlink" content-type="zoobank" xlink:type="simple">https://zoobank.org/9AD7BF66-D7D6-498B-BECC-0547F72F205B</object-id>
                    	</tp:taxon-name><tp:taxon-authority>Liu</tp:taxon-authority><tp:taxon-status xmlns:xlink="http://www.w3.org/1999/xlink" xlink:type="simple">sp. nov.</tp:taxon-status><xref ref-type="fig" rid="F3">Figs 3</xref><xref ref-type="fig" rid="F4">, 4</xref></tp:nomenclature><tp:treatment-sec sec-type="Etymology"><title>Etymology.</title><p>The specific name is a compound of the Latin adjective <italic>obscure</italic> (dark) and virid (green), referring to the dark-green dorsal coloration of the body.</p></tp:treatment-sec><tp:treatment-sec sec-type="Material examined"><title>Material examined.</title><p><bold><italic>Holotype</italic></bold>:China • hermaphrodite; Guangdong Province, Shenzhen; <named-content xmlns:xlink="http://www.w3.org/1999/xlink" content-type="dwc:verbatimCoordinates" xlink:type="simple">22°31.33'N, 113°57.06'E</named-content>; 6 Dec. 2024; Bing-Bing He leg.; underneath stones in the man­groves; sagittal sections on 19 slides; GenBank accession: PZ111957 (<abbrev xmlns:xlink="http://www.w3.org/1999/xlink" xlink:title="cytochrome c oxidase subunit I" xlink:type="simple">COI</abbrev>), PZ111960 (<abbrev xmlns:xlink="http://www.w3.org/1999/xlink" xlink:title="16S rDNA" xlink:type="simple">16S</abbrev>), PZ112131 (<abbrev xmlns:xlink="http://www.w3.org/1999/xlink" xlink:title="18S rDNA" xlink:type="simple">18S</abbrev>) and PZ112136 (<abbrev xmlns:xlink="http://www.w3.org/1999/xlink" xlink:title="28S rDNA" xlink:type="simple">28S</abbrev>); MBM288503.<bold><italic>Paratypes</italic></bold>:China • 1 hermaphrodite; same data as for holotype; sag­ittal sections on 18 slides; GenBank accession: PZ111961 (<abbrev xmlns:xlink="http://www.w3.org/1999/xlink" xlink:title="16S rDNA" xlink:type="simple">16S</abbrev>), PZ112132 (<abbrev xmlns:xlink="http://www.w3.org/1999/xlink" xlink:title="18S rDNA" xlink:type="simple">18S</abbrev>) and PZ112137 (<abbrev xmlns:xlink="http://www.w3.org/1999/xlink" xlink:title="28S rDNA" xlink:type="simple">28S</abbrev>); MBM288504 • 1 hermaphrodite; same data as for holotype; sag­ittal sections on 18 slides; GenBank accession: PZ111962 (<abbrev xmlns:xlink="http://www.w3.org/1999/xlink" xlink:title="16S rDNA" xlink:type="simple">16S</abbrev>), PZ112133 (<abbrev xmlns:xlink="http://www.w3.org/1999/xlink" xlink:title="18S rDNA" xlink:type="simple">18S</abbrev>) and PZ112138 (<abbrev xmlns:xlink="http://www.w3.org/1999/xlink" xlink:title="28S rDNA" xlink:type="simple">28S</abbrev>); MBM288505.</p></tp:treatment-sec><tp:treatment-sec sec-type="Description"><title>Description.</title><p>The body is thin and elongate oval, with the posterior end slightly narrowed (Fig. <xref ref-type="fig" rid="F3">3A</xref>). Anesthetized specimens are 16–35 mm long and 4–7 mm wide, while mature adults are approximately 30 mm long and 7 mm wide. The dorsal surface is dark green or khaki greenish, with two darker stripes running along the midline (Fig. <xref ref-type="fig" rid="F3">3A, B</xref>). The ventral surface is lighter than the dorsal. Some of the smaller specimens (approximately 12 mm long and 4 mm wide) are somewhat reddish. The extreme margin of the body is colorless, and while the heart-shaped brain region is reddish (Fig. <xref ref-type="fig" rid="F3">3B, D</xref>). Tentacles are absent. Tentacular eyespots are arranged in two long clusters, each consisting of 18–35 eyespots (Fig. <xref ref-type="fig" rid="F3">3D</xref>). Cerebral eyespots are scattered between tentacular eyespots, totaling approximately 30 eyespots (Fig. <xref ref-type="fig" rid="F3">3D</xref>). Marginal eyespots encircle the entire body, with more than one layers in the anterior 1/4 of the body (Fig. <xref ref-type="fig" rid="F3">3D</xref>), while only one sparse layer in the remaining regions of the body.</p><fig id="F3" position="float" orientation="portrait"><object-id xmlns:xlink="http://www.w3.org/1999/xlink" content-type="doi" xlink:type="simple">10.3897/zookeys.1275.180665.figure3</object-id><object-id xmlns:xlink="http://www.w3.org/1999/xlink" content-type="arpha" xlink:type="simple">FF710CF4-C5E2-57A3-9E1C-6BF046736D11</object-id><label>Figure 3.</label><caption><p><italic><tp:taxon-name><tp:taxon-name-part taxon-name-part-type="genus" reg="Limnoplana">Limnoplana</tp:taxon-name-part> <tp:taxon-name-part taxon-name-part-type="species" reg="obscuriviridis">obscuriviridis</tp:taxon-name-part></tp:taxon-name></italic> sp. nov., photographs taken in life from habitat (<bold>A, B</bold>) and anesthetized specimens (<bold>C–E</bold>). <bold>A, B</bold>. Dorsal view; <bold>C</bold>. Ventral view; <bold>D</bold>. Head region (dashed ellipse showing cerebral eyespot); <bold>E</bold>. Posterior body region (dashed ellipse showing the two swollen ends of Lang’s vesicle). Abbreviations: br = brain, ce = cerebral eyespot, i = intestine, lv = Lang’s vesicle, m = mouth, me = marginal eyespot, ph = pharynx, te = tentacular eyespot. Scale bars: 5 mm (<bold>A</bold>); 2 mm (<bold>B, C, E</bold>); 1 mm (<bold>D</bold>).</p></caption><graphic xmlns:xlink="http://www.w3.org/1999/xlink" xlink:href="zookeys-1275-211_article-180665__-g003.jpg" id="oo_1573649.jpg" position="float" orientation="portrait" xlink:type="simple"><uri content-type="original_file" xlink:type="simple">https://binary.pensoft.net/fig/1573649</uri></graphic></fig><p>A ruffled pharynx is located in the anterior half of the body, measuring 6–10 mm in length (Fig. <xref ref-type="fig" rid="F3">3C</xref>). The mouth is located in the middle region of the pharynx, approximately at the anterior one-third of the body. (Fig. <xref ref-type="fig" rid="F3">3C</xref>). Genital pores are situated at the posterior end of the body: the male pore is located approximately 0.3 mm from the posterior end, and the female pore opens about 0.1 mm behind the male pore (Fig. <xref ref-type="fig" rid="F4">4B, E</xref>).</p><fig id="F4" position="float" orientation="portrait"><object-id xmlns:xlink="http://www.w3.org/1999/xlink" content-type="doi" xlink:type="simple">10.3897/zookeys.1275.180665.figure4</object-id><object-id xmlns:xlink="http://www.w3.org/1999/xlink" content-type="arpha" xlink:type="simple">B2C29303-F444-5D61-86E8-E9F80F089601</object-id><label>Figure 4.</label><caption><p><italic><tp:taxon-name><tp:taxon-name-part taxon-name-part-type="genus" reg="Limnoplana">Limnoplana</tp:taxon-name-part> <tp:taxon-name-part taxon-name-part-type="species" reg="obscuriviridis">obscuriviridis</tp:taxon-name-part></tp:taxon-name></italic> sp. nov., sagittal sections (<bold>A–E</bold>) and schematic diagram (<bold>F</bold>). <bold>A, D</bold>. Female copulatory apparatus; <bold>B, C, E</bold>. Male copulatory apparatus; <bold>F</bold>. Schematic diagram of copulatory complex. Abbreviations: cg = cement glands, cov = common oviduct, dl = duct of Lang’s vesicle, <abbrev xmlns:xlink="http://www.w3.org/1999/xlink" xlink:title="ejaculatory duct" xlink:type="simple">ed</abbrev> = ejaculatory duct, fg = female gonopore, i = intestine, lv = Lang’s vesicle, ma = male atrium, mg = male gonopore, pd = prostatic duct, pp = penis papilla, pv = prostatic vesicle, sv = seminal vesicle, v = vagina, vd = vasa deferntia. Scale bars: 200 µm (<bold>A</bold>, <bold>E</bold>, <bold>F</bold>); 100 µm <bold>(B–D</bold>).</p></caption><graphic xmlns:xlink="http://www.w3.org/1999/xlink" xlink:href="zookeys-1275-211_article-180665__-g004.jpg" id="oo_1573650.jpg" position="float" orientation="portrait" xlink:type="simple"><uri content-type="original_file" xlink:type="simple">https://binary.pensoft.net/fig/1573650</uri></graphic></fig><p>The male copulatory apparatus is comprised of a true seminal vesicle, a free prostatic vesicle, and an unarmed penis. A pair of vasa deferntia run ventrally, enter the proximal end of the elongate tubular seminal vesicle separately (Fig. <xref ref-type="fig" rid="F4">4C, F</xref>). The seminal vesicle (0.5–0.7 mm in its long axis) has a distinct muscular wall, and is situated beneath the prostatic vesicle (Fig. <xref ref-type="fig" rid="F4">4E</xref>). Its distal end gradually narrows to form the ejaculatory duct, which runs obliquely backward and upward for a short distance, then bends sharply before opening at the tip of the penis (Fig. <xref ref-type="fig" rid="F4">4E, F</xref>). The prostatic vesicle (0.7–1 mm in its long axis) is an elongate tube running in a wavy manner, with a strong muscular wall and is lined with smooth epithelium (Fig. <xref ref-type="fig" rid="F4">4E, F</xref>). The prostatic secretion is strongly stained by acid fuchsin, taking on a somewhat dirty red hue (Fig. <xref ref-type="fig" rid="F4">4E</xref>). The prostatic duct receives the ejaculatory duct at the base of penis (Fig. <xref ref-type="fig" rid="F4">4B</xref>). A conical penis without stylet projects vertically into the male atrium (Fig. <xref ref-type="fig" rid="F4">4B, E, F</xref>).</p><p>The ovaries are situated dorsally. The distal ends of a pair of uteri fuse at the midline to form a common oviduct, which runs upward to enter the vagina (Fig. <xref ref-type="fig" rid="F4">4A, F</xref>). From this point, Lang’s duct with numerous radial folds runs postero-ventrally, and leads to Lang’s vesicle (Fig. <xref ref-type="fig" rid="F4">4A, F</xref>). Lang’s vesicle is “U” shaped, with both ends swollen into a spherical form (Fig. <xref ref-type="fig" rid="F3">3E</xref>), and lined with a thin columnar epithelium. Lang’s vesicle contains granular secretion that stain blue with aniline blue (Fig. <xref ref-type="fig" rid="F4">4A</xref>). The vagina extends anterior for a short distance, then curves postero-ventrally, running along ventral side to near the proximal end of the prostatic vesicle; then vagina runs obliquely upward and backward, extending for some distance close to the dorsal side, eventually turning ventrally to open at the female gonopore (Fig. <xref ref-type="fig" rid="F4">4A, D, E, F</xref>). The vagina is lined with both ciliated and smooth epithelium. From the common oviduct to the proximal end of the prostatic vesicle, the vagina is surrounded by cement glands, which are stained with acid fuchsin (Fig. <xref ref-type="fig" rid="F4">4A, F</xref>).</p></tp:treatment-sec><tp:treatment-sec sec-type="Distribution"><title>Distribution.</title><p>The species is known from Shenzhen, Guangdong, China.</p></tp:treatment-sec><tp:treatment-sec sec-type="Habitat"><title>Habitat.</title><p>The specimens were collected from the estuary of the Dasha River, where the salinity is approximately 4‰ and mangroves are present. They were found intertidally underneath stones in the mangroves.</p></tp:treatment-sec><tp:treatment-sec sec-type="Molecular phylogeny"><title>Molecular phylogeny.</title><p><italic><tp:taxon-name><tp:taxon-name-part taxon-name-part-type="genus" reg="Limnoplana">Limnoplana</tp:taxon-name-part> <tp:taxon-name-part taxon-name-part-type="species" reg="obscuriviridis">obscuriviridis</tp:taxon-name-part></tp:taxon-name></italic> sp. nov was positioned inside the <tp:taxon-name><tp:taxon-name-part taxon-name-part-type="superfamily" reg="Stylochoidea">Stylochoidea</tp:taxon-name-part></tp:taxon-name> superfamily with high support (96/0.94), clustering with all other stylochoids except <italic><tp:taxon-name><tp:taxon-name-part taxon-name-part-type="genus" reg="Callioplana">Callioplana</tp:taxon-name-part> <tp:taxon-name-part taxon-name-part-type="species" reg="marginata">marginata</tp:taxon-name-part></tp:taxon-name></italic> (Fig. <xref ref-type="fig" rid="F5">5</xref>; Suppl. material <xref ref-type="supplementary-material" rid="S1">1</xref>: fig. S1).</p><fig id="F5" position="float" orientation="portrait"><object-id xmlns:xlink="http://www.w3.org/1999/xlink" content-type="doi" xlink:type="simple">10.3897/zookeys.1275.180665.figure5</object-id><object-id xmlns:xlink="http://www.w3.org/1999/xlink" content-type="arpha" xlink:type="simple">0D7F39AB-C8CA-55FA-8918-A99208493C95</object-id><label>Figure 5.</label><caption><p>Bayesian phylogenetic tree based on a concatenated dataset of partial <abbrev xmlns:xlink="http://www.w3.org/1999/xlink" xlink:title="18S rDNA" xlink:type="simple">18S</abbrev>, <abbrev xmlns:xlink="http://www.w3.org/1999/xlink" xlink:title="28S rDNA" xlink:type="simple">28S</abbrev>, <abbrev xmlns:xlink="http://www.w3.org/1999/xlink" xlink:title="16S rDNA" xlink:type="simple">16S</abbrev> and <abbrev xmlns:xlink="http://www.w3.org/1999/xlink" xlink:title="cytochrome c oxidase subunit I" xlink:type="simple">COI</abbrev> sequences. Numbers near nodes are posterior probability (PP ≥ 0.8) and bootstrap value (BS ≥ 90%), respectively.</p></caption><graphic xmlns:xlink="http://www.w3.org/1999/xlink" xlink:href="zookeys-1275-211_article-180665__-g005.jpg" id="oo_1573651.jpg" position="float" orientation="portrait" xlink:type="simple"><uri content-type="original_file" xlink:type="simple">https://binary.pensoft.net/fig/1573651</uri></graphic></fig></tp:treatment-sec><tp:treatment-sec sec-type="Remarks"><title>Remarks.</title><p>There are two recognized species in this genus: <italic><tp:taxon-name><tp:taxon-name-part taxon-name-part-type="genus" reg="Limnoplana">Limnoplana</tp:taxon-name-part> <tp:taxon-name-part taxon-name-part-type="species" reg="annardalei">annardalei</tp:taxon-name-part></tp:taxon-name></italic> (Kaburaki, 1918) and <italic><tp:taxon-name><tp:taxon-name-part taxon-name-part-type="genus" reg="Limnoplana">Limnoplana</tp:taxon-name-part> <tp:taxon-name-part taxon-name-part-type="species" reg="amara">amara</tp:taxon-name-part></tp:taxon-name></italic> (Kaburaki, 1918), which were described from Koh Yaw Island, Talé Sap and Singgora, Thailand, respectively. <italic><tp:taxon-name><tp:taxon-name-part taxon-name-part-type="genus" reg="Limnoplana">Limnoplana</tp:taxon-name-part> <tp:taxon-name-part taxon-name-part-type="species" reg="obscuriviridis">obscuriviridis</tp:taxon-name-part></tp:taxon-name></italic> sp. nov. can be distinguished from two congeners by three key morphological characters: i) presence of a true seminal vesicle (absent in <italic><tp:taxon-name><tp:taxon-name-part taxon-name-part-type="genus" reg="Limnoplana">L.</tp:taxon-name-part> <tp:taxon-name-part taxon-name-part-type="species" reg="annardalei">annardalei</tp:taxon-name-part></tp:taxon-name></italic> and <italic><tp:taxon-name><tp:taxon-name-part taxon-name-part-type="genus" reg="Limnoplana">L.</tp:taxon-name-part> <tp:taxon-name-part taxon-name-part-type="species" reg="amara">amara</tp:taxon-name-part></tp:taxon-name></italic>); ii) the two swollen ends of Lang’s vesicle (not illustrated as swollen in <italic><tp:taxon-name><tp:taxon-name-part taxon-name-part-type="genus" reg="Limnoplana">L.</tp:taxon-name-part> <tp:taxon-name-part taxon-name-part-type="species" reg="annardalei">annardalei</tp:taxon-name-part></tp:taxon-name></italic>; <xref ref-type="bibr" rid="B13">Kaburaki 1918</xref>: plate VIII, fig. 1; <italic><tp:taxon-name><tp:taxon-name-part taxon-name-part-type="genus" reg="Limnoplana">L.</tp:taxon-name-part> <tp:taxon-name-part taxon-name-part-type="species" reg="amara">amara</tp:taxon-name-part></tp:taxon-name></italic> described as similar to <italic><tp:taxon-name><tp:taxon-name-part taxon-name-part-type="genus" reg="Limnoplana">L.</tp:taxon-name-part> <tp:taxon-name-part taxon-name-part-type="species" reg="annardalei">annardalei</tp:taxon-name-part></tp:taxon-name></italic>; this character was possibly overlooked or not explicitly described by Kaburaki); and iii) a distinct dorsal pattern characterized by two dark longitudinal stripes along the midline (uniform olive-greenish without any marking in <italic><tp:taxon-name><tp:taxon-name-part taxon-name-part-type="genus" reg="Limnoplana">L.</tp:taxon-name-part> <tp:taxon-name-part taxon-name-part-type="species" reg="annardalei">annardalei</tp:taxon-name-part></tp:taxon-name></italic> and <italic><tp:taxon-name><tp:taxon-name-part taxon-name-part-type="genus" reg="Limnoplana">L.</tp:taxon-name-part> <tp:taxon-name-part taxon-name-part-type="species" reg="amara">amara</tp:taxon-name-part></tp:taxon-name></italic>) (<xref ref-type="bibr" rid="B13">Kaburaki 1918</xref>). In addition, the new species differs from <italic><tp:taxon-name><tp:taxon-name-part taxon-name-part-type="genus" reg="Limnoplana">L.</tp:taxon-name-part> <tp:taxon-name-part taxon-name-part-type="species" reg="annardalei">annardalei</tp:taxon-name-part></tp:taxon-name></italic> by the position of the genital organ (the male pore is situated at the posterior tenth of the body, about 1 mm from the posterior end in <italic><tp:taxon-name><tp:taxon-name-part taxon-name-part-type="genus" reg="Limnoplana">L.</tp:taxon-name-part> <tp:taxon-name-part taxon-name-part-type="species" reg="annardalei">annardalei</tp:taxon-name-part></tp:taxon-name></italic>; while in <italic><tp:taxon-name><tp:taxon-name-part taxon-name-part-type="genus" reg="Limnoplana">L.</tp:taxon-name-part> <tp:taxon-name-part taxon-name-part-type="species" reg="obscuriviridis">obscuriviridis</tp:taxon-name-part></tp:taxon-name></italic> sp. nov, it is closer to the posterior end of the body, approximately 0.3 mm from the posterior end); and the shape of the brain (kidney-shaped in <italic><tp:taxon-name><tp:taxon-name-part taxon-name-part-type="genus" reg="Limnoplana">L.</tp:taxon-name-part> <tp:taxon-name-part taxon-name-part-type="species" reg="annardalei">annardalei</tp:taxon-name-part></tp:taxon-name></italic> vs. heart- shaped in <italic><tp:taxon-name><tp:taxon-name-part taxon-name-part-type="genus" reg="Limnoplana">L.</tp:taxon-name-part> <tp:taxon-name-part taxon-name-part-type="species" reg="obscuriviridis">obscuriviridis</tp:taxon-name-part></tp:taxon-name></italic> sp. nov.) (<xref ref-type="bibr" rid="B13">Kaburaki 1918</xref>). Notably, the tentacular and cerebral eyespots blend together in <italic><tp:taxon-name><tp:taxon-name-part taxon-name-part-type="genus" reg="Limnoplana">L.</tp:taxon-name-part> <tp:taxon-name-part taxon-name-part-type="species" reg="amara">amara</tp:taxon-name-part></tp:taxon-name></italic>, which distinguishes it from <italic><tp:taxon-name><tp:taxon-name-part taxon-name-part-type="genus" reg="Limnoplana">L.</tp:taxon-name-part> <tp:taxon-name-part taxon-name-part-type="species" reg="obscuriviridis">obscuriviridis</tp:taxon-name-part></tp:taxon-name></italic> sp. nov. (<xref ref-type="bibr" rid="B13">Kaburaki 1918</xref>).</p></tp:treatment-sec><tp:treatment-sec><!--Section generated to contain objects referenced in tp:taxon-treatment.--><supplementary-material xmlns:xlink="http://www.w3.org/1999/xlink" id="S1" position="float" orientation="portrait" xlink:type="simple"><object-id content-type="doi" xlink:type="simple">10.3897/zookeys.1275.180665.suppl1</object-id><object-id content-type="arpha" xlink:type="simple">B346AEEC-789D-5AA3-B9E1-2D8681AB88E2</object-id><label>Supplementary material 1</label><caption><p>Suplementary tables and figures</p></caption><statement content-type="dataType"><label>Data type</label><p>docx</p></statement><statement content-type="notes"><label>Explanation note</label><p><bold>table SS1</bold>. List of primers used in this study. <bold>table S2</bold>. List of species included in the molecular phylogenetic analyses. <bold>figure S1</bold>. Maximum-likelihood tree based on a concatenated dataset of partial <abbrev xlink:title="18S rDNA" xlink:type="simple">18S</abbrev>, <abbrev xlink:title="28S rDNA" xlink:type="simple">28S</abbrev>, <abbrev xlink:title="16S rDNA" xlink:type="simple">16S</abbrev> and <abbrev xlink:title="cytochrome c oxidase subunit I" xlink:type="simple">COI</abbrev> sequences.</p></statement><media xlink:href="zookeys-1275-211_article-180665__-s001.docx" mimetype="application" mime-subtype="vnd.openxmlformats-officedocument.wordprocessingml.document" position="float" orientation="portrait" id="oo_1573652.docx" xlink:type="simple"><uri content-type="original_file" xlink:type="simple">https://binary.pensoft.net/file/1573652</uri></media><permissions><license xlink:type="simple"><license-p>This dataset is made available under the Open Database License (<ext-link ext-link-type="uri" xlink:href="http://opendatacommons.org/licenses/odbl/1.0/" xlink:type="simple">http://opendatacommons.org/licenses/odbl/1.0/</ext-link>). The Open Database License (ODbL) is a license agreement intended to allow users to freely share, modify, and use this Dataset while maintaining this same freedom for others, provided that the original source and author(s) are credited.</license-p></license></permissions><attrib specific-use="authors"> Hai-Long Liu, Bing-Bing He, Shuang-Fei Li, An-Tai Wang, Zhang-Li Hu, Yu Zhang</attrib></supplementary-material></tp:treatment-sec><ref-list><ref id="B13"><mixed-citation xmlns:xlink="http://www.w3.org/1999/xlink" xlink:type="simple">Kaburaki T (1918) Brackish-water polyclads. In: N. Annandale (Ed.) Zoological Results of a Tour in the Far East. Asiatic Society of Bengal, Calcutta, 183–192. <ext-link xlink:href="10.5962/bhl.title.46524" ext-link-type="doi" xlink:type="simple">https://doi.org/10.5962/bhl.title.46524</ext-link></mixed-citation></ref></ref-list></tp:taxon-treatment>
